# Supplementary material for: Cyclic Amide-Linked Oxazolidinone Triazoles as Inhibitors of the T-Box Riboswitch
Source: Molecules. 2025 Dec 22;31(1):29. doi: 10.3390/molecules31010029 (PMC12786550; doi:10.3390/molecules31010029)
Supplement: Supplementary file 1 [file molecules-31-00029-s001.zip]

Archive with 1 entries (1 files):
- molecules-3944154-supplementary.pdf
